# Supplementary material for: Does Improving Depression Symptoms in Young Adults With Inflammatory Bowel Disease Alter Their Microbiome?
Source: Inflamm Bowel Dis. 2024 Jun 5;30(12):2428–39. doi: 10.1093/ibd/izae121 (PMC11630472; doi:10.1093/ibd/izae121)
Supplement: izae121_suppl_Supplementary_Tables_S1_S3 [file izae121_suppl_supplementary_tables_s1_s3.xlsx]

## Sheet: Maaslin2_Tax_Top20
Table S1. Taxonomy: Top 20 associations with DASS depression score
Feature	Coefficient	Std Err	N	N not 0	pval	qval (BH)
Bacteroides B vulgatus	-0.904564	0.449173	37	22	0.051807	0.775186
Eubacterium E hallii	-0.321303	0.185155	37	23	0.0933905	0.775186
Gemmiger MIC8926	-0.664844	0.39705	37	25	0.103151	0.775186
Blautia A sp900066165	-0.433202	0.267374	37	30	0.114534	0.775186
Streptococcus salivarius	-0.521682	0.33543	37	32	0.129198	0.775186
Ruthenibacterium lactatiformans	-0.497712	0.360093	37	23	0.175675	0.81028
Romboutsia timonensis	0.582496	0.507165	37	25	0.258548	0.81028
Bacteroides uniformis	-0.585396	0.512512	37	20	0.26255	0.81028
Lachnospiraceae MIC9747	-0.262971	0.246018	37	20	0.292735	0.81028
Coprococcus A catus	-0.308219	0.290942	37	21	0.298697	0.81028
Blautia A massiliensis	-0.440781	0.419119	37	24	0.300329	0.81028
Eggerthella lenta	-0.287861	0.292276	37	31	0.33546	0.81028
Blautia A obeum	-0.289254	0.314279	37	26	0.367438	0.81028
Faecalicatena torques	-0.378273	0.443735	37	23	0.399838	0.81028
CAG-41 sp900066215	-0.397214	0.473578	37	29	0.407576	0.81028
Gemmiger sp003476825	-0.383389	0.482413	37	20	0.43215	0.81028
Agathobacter rectale	0.214828	0.288246	37	22	0.463544	0.818019
UBA1417 sp003531055	0.31054	0.538615	37	21	0.567935	0.848326
UBA7160 MIC9207	0.163892	0.293565	37	19	0.580307	0.848326
Coprococcus B comes	-0.177582	0.344328	37	23	0.609321	0.848326
Linear modeling of multivariable associations between taxonomic features and DASS-21 depression subscore assessed with Maaslin2. Coefficient - the model effect size, Std Err - model standard error, pval - nominal significance of the association, qval (BH) - the corrected significance using Benjamini-Hochberg correction.

## Sheet: Maaslin2_EC_Top20
Table S2. Enzyme Commission: Top 20 associations with DASS depression score
EC number	Accepted Name	Coefficient	Std Err	N	N not 0	pval	qval (BH)
3.5.2.14	N-methylhydantoinase (ATP-hydrolyzing)	-1.16429	0.329944	37	35	0.00120639	0.511458
3.1.2.-	Thiolester hydrolases	0.314123	0.094538	37	37	0.00221784	0.511458
6.3.4.19	tRNA(Ile)-lysidine synthetase	-0.132225	0.039693	37	37	0.00273349	0.511458
1.3.-.-	Oxidoreductases, acting on CH-CH donors	-0.165821	0.0513664	37	37	0.00285727	0.511458
3.1.26.11	Ribonuclease Z	-0.298885	0.0896918	37	37	0.00328296	0.511458
5.3.1.1	Triose-phosphate isomerase	-0.172913	0.0558086	37	37	0.0038468	0.511458
3.1.2.26	Bile acid CoA-transferase	-1.00783	0.324661	37	33	0.00389178	0.511458
3.1.-.-	Hydrolases, acting on ester bonds	-0.155617	0.0493614	37	37	0.00411452	0.511458
3.4.11.-	Aminopeptidases	-0.303189	0.0954419	37	37	0.00464387	0.511458
1.1.1.9	D-xylulose reductase	1.50145	0.48356	37	31	0.00483361	0.511458
5.4.2.10	Phosphoglucosamine mutase	-0.176094	0.057519	37	37	0.00501135	0.511458
1.4.1.14	Glutamate synthase (NADH)	-0.270372	0.0876264	37	37	0.00529286	0.511458
1.1.1.133	dTDP-4-dehydrorhamnose reductase	-0.16842	0.0542177	37	37	0.00585132	0.511458
6.3.4.-	Other carbon--nitrogen ligases	-0.456701	0.154762	37	37	0.00641944	0.511458
3.6.5.3	Protein-synthesizing GTPase	-0.155087	0.0534787	37	37	0.00643828	0.511458
2.5.1.6	Methionine adenosyltransferase	-0.205486	0.0699941	37	37	0.0070712	0.511458
3.6.1.31	Phosphoribosyl-ATP diphosphatase	-0.228389	0.0791686	37	37	0.0072011	0.511458
6.1.1.7	Alanine--tRNA ligase	-0.160882	0.0556411	37	37	0.00787831	0.511458
3.1.4.-	Phosphoric diester hydrolases	-0.177799	0.0597018	37	37	0.00804565	0.511458
2.7.1.11	6-phosphofructokinase	-0.200797	0.0670936	37	37	0.00871662	0.511458
Linear modeling of multivariable associations between taxonomic features and DASS-21 depression subscore assessed with Maaslin2. Coefficient - the model effect size, Std Err - model standard error, pval - nominal significance of the association, qval (BH) - the corrected significance using Benjamini-Hochberg correction.

## Sheet: Maaslin2_MCP_Top20
Table S3. MetaCycPathway: Top 20 associations with DASS depression score
Pathway	Description	Coefficient	Std Err	N	N not 0	pval	qval (BH)
GLUGLNSYN-PWY	L-glutamate biosynthesis IV	-0.302807	0.0900294	37	37	0.00279659	0.536129
ARABCAT-PWY	L-arabinose degradation I	0.581133	0.181992	37	37	0.00345619	0.536129
PWY-5981	CDP-diacylglycerol biosynthesis III	-0.395706	0.133632	37	37	0.006171	0.536129
SAM-PWY	S-adenosyl-L-methionine biosynthesis	-0.230744	0.0771674	37	37	0.00670773	0.536129
PWY-7183	pyrimidine nucleobases salvage I	-0.202941	0.0717303	37	37	0.00913764	0.536129
PWY-4381	fatty acid biosynthesis initiation I	-0.357944	0.134002	37	37	0.0114725	0.536129
PWY-6613	tetrahydrofolate salvage from 5,10-methenyltetrahydrofolate	-0.155926	0.0543558	37	37	0.0123858	0.536129
PWY-6620	guanine and guanosine salvage	-0.215751	0.0771991	37	37	0.0124363	0.536129
PWY-6386	UDP-N-acetylmuramoyl-pentapeptide biosynthesis II (lysine-containing)	-0.161062	0.0612116	37	37	0.0149251	0.536129
PWY-7219	adenosine ribonucleotides de novo biosynthesis	-0.155793	0.0597152	37	37	0.0159188	0.536129
P125-PWY	superpathway of (R,R)-butanediol biosynthesis	-0.879292	0.352326	37	28	0.017639	0.536129
PWY-6963	ammonia assimilation cycle I	-0.215329	0.0839202	37	37	0.0177019	0.536129
CITRULLINE-DEG-PWY	L-citrulline degradation	-0.159592	0.0650767	37	37	0.0200586	0.536129
PWY-6095	dammara-20,24-diene biosynthesis	-0.154318	0.0617013	37	37	0.0215544	0.536129
PWY-5505	L-glutamate and L-glutamine biosynthesis	-0.154318	0.0617013	37	37	0.0215544	0.536129
PWY-6970	acetyl-CoA biosynthesis II (NADP-dependent pyruvate dehydrogenase)	-1.46625	0.613436	37	30	0.022354	0.536129
PWY-7761	NAD salvage pathway II (PNC IV cycle)	-1.37383	0.57872	37	27	0.0232182	0.536129
PWY-6277	superpathway of 5-aminoimidazole ribonucleotide biosynthesis	-0.153758	0.0608451	37	37	0.0236283	0.536129
PWY-1042	glycolysis IV (plant cytosol)	-0.221569	0.0910123	37	37	0.0237832	0.536129
THIOREDOX-PWY	thioredoxin pathway	-0.270555	0.114395	37	37	0.0238853	0.536129
Linear modeling of multivariable associations between taxonomic features and DASS-21 depression subscore assessed with Maaslin2. Coefficient - the model effect size, Std Err - model standard error, pval - nominal significance of the association, qval (BH) - the corrected significance using Benjamini-Hochberg correction.
